# Supplementary material for: Integrating health equity in artificial intelligence for public health in Canada: a rapid narrative review
Source: Front Public Health. 2025 Mar 18;13:1524616. doi: 10.3389/fpubh.2025.1524616 (PMC11958991; doi:10.3389/fpubh.2025.1524616)
Supplement: Supplementary file 1 [file Data_Sheet_1.zip]

Archive with 3 entries (2 files):
- Supplementary material presentation/
- Supplementary material presentation/Frontiers_Supplementary Materials_Appendix A_HE for AI in PH_14-01-2024.docx
- Supplementary material presentation/Frontiers_Supplementary Materials_Appendix B_HE for AI in PH_23-10-2024.docx
